# Supplementary material for: Genome-wide analysis of genetic loci and candidate genes related to teat number traits in Dongliao black pigs
Source: Front Genet. 2025 May 14;16:1593395. doi: 10.3389/fgene.2025.1593395 (PMC12116542; doi:10.3389/fgene.2025.1593395)
Supplement: Supplementary file 1 [file DataSheet1.zip]

Archive with 5 entries (5 files):
- Table S1 SNPs significantly associated with TPN.xlsx
- Table S2 SNPs significantly associated with TTN.xlsx
- Table S3 QTL annotation result.xlsx
- Table S4 Gene annotation result.xlsx
- Supplementary_Material.docx
