# Supplementary material for: Genome-wide analysis of genetic loci and candidate genes related to teat number traits in Dongliao black pigs
Source: Front Genet. 2025 May 14;16:1593395. doi: 10.3389/fgene.2025.1593395 (PMC12116542; doi:10.3389/fgene.2025.1593395)
Supplement: Supplementary file 1 [file DataSheet1.zip › Table S1 SNPs significantly associated with TPN.xlsx]

## Sheet: Sheet1
SNP	Chr	Pos	P.value	MAF
CNC10010024	1	477400	8.86e-07	0.470588
CNC10010044	1	1131809	1.43e-08	0.415686
CNC10010052	1	1448659	7.99e-07	0.347059
CNC10010053	1	1463092	7.99e-07	0.347059
CNC10010112	1	3669945	2.01e-07	0.487582
CNC10010200	1	7352295	5.12e-08	0.354902
CNC10010204	1	7525648	5.89e-07	0.465359
CNC10010253	1	9642001	9.79e-13	0.364706
CNC10010259	1	9768589	3.77e-09	0.426797
CNC10012223	1	9882278	1.25e-10	0.328105
CNC10010297	1	11260235	6.59e-07	0.464052
CNC10010298	1	11278086	1.97e-07	0.45098
CNC10010325	1	12318169	2.3e-07	0.469281
CNC10010326	1	12395282	3.47e-07	0.318301
CNC10010448	1	18999199	6.46e-07	0.103268
CNC10010520	1	22443553	9.2e-07	0.111111
CNC10010722	1	31072531	4.54e-07	0.320261
CNC10010737	1	31676026	1.16e-06	0.130065
CNC10011700	1	75645286	5.07e-21	0.481699
CNC10012263	1	108000000	6.15e-10	0.40915
CNC10012868	1	144000000	1.45e-09	0.364052
CNC10013157	1	160000000	1.05e-06	0.482353
CNC10020493	2	20383635	1.14e-06	0.422222
CNC10022001	2	92689203	5.78e-16	0.229412
CNC10022157	2	99155739	1.2e-09	0.205882
CNC10022200	2	101000000	1.57e-08	0.175817
CNC10032282	3	109000000	3.31e-12	0.14183
CNC10032450	3	117000000	1e-08	0.492157
CNC10040579	4	26303949	4.51e-15	0.058824
CNC10040700	4	31885717	2.29e-07	0.296078
CNC10040935	4	45428928	2.4e-10	0.371242
CNC10041657	4	79874114	5.61e-08	0.364052
CNC10041742	4	85412075	1.66e-07	0.307843
CNC10042119	4	103000000	1.27e-06	0.136601
CNC10042246	4	110000000	5.99e-09	0.442484
CNC10042285	4	112000000	7.87e-08	0.486928
CNC10042390	4	116000000	3.62e-09	0.362745
CNC10042449	4	118000000	1.17e-07	0.307843
CNC10042463	4	119000000	9.79e-07	0.335294
CNC10050963	5	48995440	3.89e-12	0.337909
CNC10061151	6	59036246	1.17e-07	0.22549
CNC10061152	6	59036822	1.17e-07	0.22549
CNC10061182	6	60116933	7.16e-09	0.352288
CNC10061224	6	62409900	8.11e-09	0.264706
CNC10061225	6	62415970	8.11e-09	0.264706
CNC10061464	6	74903107	9.97e-07	0.299346
CNC10062151	6	111000000	6.66e-07	0.215033
CNC10062419	6	126000000	1.02e-21	0.328105
CNC10062566	6	136000000	2.43e-07	0.369281
CNC10062725	6	146000000	6.21e-09	0.39085
CNC10071232	7	51013727	5.63e-07	0.37451
CNC10071399	7	61141099	3.44e-09	0.213072
CNC10071415	7	61687071	3.75e-16	0.273856
CNC10071775	7	80869930	2.44e-07	0.391503
CNC10071843	7	83446124	9.24e-07	0.30915
CNC11071977	7	91308348	9.51e-13	0.40915
CNC10080378	8	19674492	9.81e-07	0.260131
CNC10081171	8	55450942	1.09e-16	0.34902
CNC10081760	8	83510452	1.14e-06	0.310458
CNC10082145	8	100000000	5.52e-15	0.257516
CNC10091124	9	50581004	3.4e-19	0.39281
CNC10091713	9	78478735	1.97e-12	0.235948
CNC10091814	9	82157494	9.12e-14	0.483007
CNC10100370	10	15646929	6.53e-07	0.143791
CNC10100354	10	16152677	7.74e-07	0.123529
CNC10101387	10	64694747	2.87e-07	0.297386
CNC10111256	11	59979739	2.71e-07	0.326144
CNC10111383	11	65253826	6.78e-07	0.237909
CNC10111384	11	65276883	6.58e-07	0.284967
CNC10111390	11	65434009	6.58e-07	0.284967
CNC10131093	13	50537126	3.18e-08	0.264706
CNC10131532	13	70226950	1.29e-20	0.145752
CNC10132856	13	135000000	2.16e-18	0.158824
CNC10140988	14	47999414	7.05e-09	0.499346
CNC10141352	14	65502083	2.79e-07	0.350327
CNC10141793	14	88394139	1.19e-14	0.090196
CNC10141923	14	93216469	5.19e-21	0.411765
CNC10142182	14	105000000	1.69e-09	0.433333
CNC10152493	15	115000000	7.54e-15	0.160784
CNC10153022	15	139000000	3.64e-16	0.398693
CNC10170732	17	35686786	7.77e-07	0.44902
CNC10170733	17	35817267	2.03e-07	0.463399
CNC10170734	17	35829547	2.02e-07	0.409804
CNC10170735	17	35997507	1.03e-08	0.464052
CNC10170749	17	36744046	6.41e-08	0.494771
CNC10170752	17	36826726	2.63e-07	0.445752
CNC10170759	17	37157339	2.47e-07	0.307843
CNC10170761	17	37218714	1.16e-07	0.49281
CNC10170762	17	37273372	4.61e-07	0.471895
CNC10170764	17	37320510	1.33e-07	0.487582
CNC10170766	17	37387549	1.15e-07	0.492157
CNC10170778	17	37432407	1.79e-07	0.490196
CNC10170769	17	37581698	2.05e-07	0.484967
CNC10170782	17	38007892	1.45e-07	0.481046
CNC10170786	17	38260631	5.49e-09	0.475163
CNC10170787	17	38276894	2.55e-08	0.465359
CNC10170790	17	38387643	1.01e-07	0.42549
CNC10170791	17	38483873	9.43e-07	0.439216
CNC10170803	17	38964679	4.02e-07	0.479739
CNC10170810	17	39302077	3.97e-07	0.480392
CNC10170824	17	40064241	4.64e-07	0.481699
