# Supplementary material for: Genome-wide analysis of genetic loci and candidate genes related to teat number traits in Dongliao black pigs
Source: Front Genet. 2025 May 14;16:1593395. doi: 10.3389/fgene.2025.1593395 (PMC12116542; doi:10.3389/fgene.2025.1593395)
Supplement: Supplementary file 1 [file DataSheet1.zip › Table S2 SNPs significantly associated with TTN.xlsx]

## Sheet: Sheet1
SNP	Chr	Pos	P.value	MAF
CNC10010044	1	1131809	1.31e-06	0.415686
CNC10010253	1	9642001	1.89e-12	0.364706
CNC10011548	1	67212716	1.75e-07	0.193464
CNC10011668	1	73806962	1.07e-15	0.346405
CNC10011700	1	75645286	7.23e-25	0.481699
CNC10012045	1	95301900	3.04e-09	0.054248
CNC10012263	1	108000000	6.72e-13	0.40915
CNC10012311	1	110000000	4.12e-08	0.051634
CNC10012562	1	123000000	9.65e-13	0.415686
CNC10012882	1	144000000	5.04e-07	0.054248
CNC10013157	1	160000000	6.13e-09	0.482353
CNC10014504	1	228000000	3.32e-10	0.462745
CNC10022157	2	99155739	1.12e-10	0.205882
CNC10022686	2	124000000	1.98e-07	0.447059
CNC10031350	3	65047608	1.02e-06	0.116993
CNC10032145	3	103000000	6.34e-10	0.372549
CNC10032282	3	109000000	2.31e-08	0.14183
CNC10032517	3	121000000	6.25e-08	0.348366
CNC10040579	4	26303949	7.88e-18	0.058824
CNC10041176	4	55850607	1.86e-07	0.135294
CNC10041487	4	72600599	4.3e-09	0.266013
CNC10050963	5	48995440	1.38e-14	0.337909
CNC10051054	5	54669739	5.22e-09	0.101961
CNC10051683	5	84120256	1.78e-10	0.332026
CNC10062724	6	146000000	6.18e-10	0.133987
CNC10071415	7	61687071	2.65e-13	0.273856
CNC10071446	7	63140312	3.62e-08	0.496732
CNC10071775	7	80869930	9.54e-11	0.391503
CNC11071977	7	91308348	1.35e-09	0.40915
CNC10080705	8	34380373	5.02e-07	0.09085
CNC10080922	8	44518028	2.82e-14	0.056863
CNC10080959	8	45855496	3.38e-07	0.061438
CNC10080958	8	45871804	3.38e-07	0.061438
CNC10080979	8	46560360	1.22e-07	0.083007
CNC10080981	8	46596853	1.73e-08	0.102614
CNC10080982	8	46606054	1.73e-08	0.102614
CNC10080983	8	46623312	8.92e-09	0.107843
CNC10081016	8	48263563	1.49e-07	0.184967
CNC10081021	8	48796936	3.03e-09	0.302614
CNC10081096	8	51678691	2.43e-09	0.247712
CNC10081684	8	79725210	2.07e-11	0.220261
CNC10081739	8	82286304	4.01e-07	0.421569
CNC10082145	8	100000000	1.29e-12	0.257516
CNC10082187	8	102000000	1.77e-09	0.323529
CNC10091140	9	51059012	2.23e-21	0.408497
CNC10091713	9	78478735	6.41e-09	0.235948
CNC10092300	9	104000000	1.34e-10	0.222222
CNC10100209	10	8787913	4.16e-07	0.169281
CNC10100862	10	38037640	9.8e-07	0.436601
CNC10101006	10	46052386	1.05e-06	0.401961
CNC10101007	10	46054790	1.05e-06	0.401961
CNC10131093	13	50537126	4.52e-10	0.264706
CNC10131532	13	70226950	5.78e-21	0.145752
CNC10132856	13	135000000	3.75e-26	0.158824
CNC10132976	13	141000000	7.69e-13	0.212418
CNC10140988	14	47999414	5.09e-11	0.499346
CNC10141352	14	65502083	2.18e-13	0.350327
CNC10141597	14	78606956	3.17e-13	0.323529
CNC10141793	14	88394139	2.02e-17	0.090196
CNC10141923	14	93216469	1.06e-20	0.411765
CNC10150256	15	11034828	3.55e-08	0.350327
CNC10151052	15	46691934	6.82e-16	0.094771
CNC10151220	15	54653874	7.73e-07	0.262092
CNC10151497	15	68831418	1.85e-17	0.412418
CNC10152454	15	113000000	9.06e-12	0.165359
CNC10153022	15	139000000	1.54e-14	0.398693
CNC10161591	16	75680949	4.32e-13	0.07451
CNC10170626	17	30699244	3.2e-08	0.358824
CNC10170833	17	40486621	1.97e-08	0.37451
