# Supplementary material for: Genome-wide analysis of genetic loci and candidate genes related to teat number traits in Dongliao black pigs
Source: Front Genet. 2025 May 14;16:1593395. doi: 10.3389/fgene.2025.1593395 (PMC12116542; doi:10.3389/fgene.2025.1593395)
Supplement: Supplementary file 1 [file DataSheet1.zip › Table S3 QTL annotation result.xlsx]

## Sheet: Sheet1
CHR	POS	p_value	MAF	Model_Trait	QTL_ID	Traits	Pubmed_id
3	117056300	1e-08	0.492157	BLINK.TT	QTL_ID=95452	Name=Birth weight variability	PUBMED_ID=26822294
3	117056300	1e-08	0.492157	BLINK.TT	QTL_ID=223267	Name=Teat number	PUBMED_ID=34096632
3	120556045	6.25e-08	0.348366	BLINK.TP	QTL_ID=223268	Name=Teat number	PUBMED_ID=34096632
4	118595949	9.79e-07	0.335294	BLINK.TT	QTL_ID=258422	Name=Teat number	PUBMED_ID=35553682
8	34380373	5.02e-07	0.0908497	FarmCPU.TP	QTL_ID=130387	Name=Litter size	PUBMED_ID=27615062
14	47999414	7.05e-09	0.499346	FarmCPU.TT	QTL_ID=22109	Name=Age at puberty	PUBMED_ID=23980905
17	38387643	1.01e-07	0.42549	BLINK.TT	QTL_ID=31313	Name=Teat number	PUBMED_ID=25104247
