# Supplementary material for: Genome-wide analysis of genetic loci and candidate genes related to teat number traits in Dongliao black pigs
Source: Front Genet. 2025 May 14;16:1593395. doi: 10.3389/fgene.2025.1593395 (PMC12116542; doi:10.3389/fgene.2025.1593395)
Supplement: Supplementary file 1 [file DataSheet1.zip › Table S4 Gene annotation result.xlsx]

## Sheet: Sheet1
CHR	POS	p_value	MAF	Model_Traits	Gene_ID	Gene
1	7352295	5.12e-08	0.354902	BLINK.TT	ENSSSCG00000004041	SLC22A1
1	9882278	1.25e-10	0.328105	BLINK.TT	ENSSSCG00000004064	ARID1B
1	12318169	2.3e-07	0.469281	BLINK.TT	ENSSSCG00000004071	CNKSR3
1	12395282	3.47e-07	0.318301	BLINK.TT	ENSSSCG00000004071	CNKSR3
1	18999199	6.46e-07	0.103268	BLINK.TT	ENSSSCG00000004114	ADGB
1	31676026	1.16e-06	0.130065	BLINK.TT	ENSSSCG00000004192	CCN2
1	75645286	5.07e-21	0.481699	BLINK.TT	ENSSSCG00000033739	NA
1	95301900	3.04e-09	0.0542484	FarmCPU.TP	ENSSSCG00000004491	SLC14A2
1	107824772	2.11e-09	0.40915	FarmCPU.TT	ENSSSCG00000004558	CSNK1G1
1	123451317	9.65e-13	0.415686	BLINK.TP	ENSSSCG00000032141	NA
1	143810843	1.45e-09	0.364052	BLINK.TT	ENSSSCG00000004843	TRPM1
1	144474460	5.04e-07	0.0542484	FarmCPU.TP	ENSSSCG00000004850	ENTREP2
1	144488604	5.04e-07	0.0542484	FarmCPU.TP	ENSSSCG00000004850	ENTREP2
1	227576391	3.32e-10	0.462745	BLINK.TP	ENSSSCG00000005268	RORB
2	101025511	1.57e-08	0.175817	BLINK.TT	ENSSSCG00000014161	KIAA0825
3	103453876	6.34e-10	0.372549	BLINK.TP	ENSSSCG00000008501	VIT
4	31885717	2.29e-07	0.296078	BLINK.TT	ENSSSCG00000006038	ZFPM2
4	55850607	1.86e-07	0.135294	FarmCPU.TP	ENSSSCG00000022989	ZNF704
4	72600599	4.3e-09	0.266013	BLINK.TP	ENSSSCG00000006231	CHD7
4	79874114	5.61e-08	0.364052	BLINK.TT	ENSSSCG00000032367	CEBPD
4	85412075	1.66e-07	0.307843	FarmCPU.TT	ENSSSCG00000006329	LMX1A
4	102859693	1.27e-06	0.136601	BLINK.TT	ENSSSCG00000006727	WDR3
4	111722494	7.87e-08	0.486928	BLINK.TT	ENSSSCG00000041066	NA
4	115634826	3.62e-09	0.362745	BLINK.TT	ENSSSCG00000006857	COL11A1
4	117972308	1.17e-07	0.307843	BLINK.TT	ENSSSCG00000006869	TRMT13
5	54669739	5.22e-09	0.101961	FarmCPU.TP	ENSSSCG00000000591	PIK3C2G
5	84120256	1.78e-10	0.332026	FarmCPU.TP	ENSSSCG00000022083	ANKS1B
6	62409900	8.11e-09	0.264706	BLINK.TT	ENSSSCG00000047003	NA
6	62415970	8.11e-09	0.264706	BLINK.TT	ENSSSCG00000052885	NA
6	74903107	9.97e-07	0.299346	BLINK.TT	ENSSSCG00000003468	PLEKHM2
6	108144616	1.13e-11	0.484967	FarmCPU.TP	ENSSSCG00000003705	CABLES1
6	111897744	1.12e-06	0.295425	BLINK.TT	ENSSSCG00000055283	NA
6	126023835	1.02e-21	0.328105	BLINK.TT	ENSSSCG00000003749	PIK3C3
6	135540937	2.43e-07	0.369281	BLINK.TT	ENSSSCG00000040220	USP33
6	145964506	6.18e-10	0.133987	FarmCPU.TP	ENSSSCG00000025243	SGIP1
6	146187255	6.21e-09	0.39085	FarmCPU.TT	ENSSSCG00000003805	PDE4B
7	51013727	5.63e-07	0.37451	BLINK.TT	ENSSSCG00000001793	ADAMTSL3
7	61141099	3.44e-09	0.213072	BLINK.TT	ENSSSCG00000001934	NA
7	63140312	3.62e-08	0.496732	BLINK.TP	ENSSSCG00000039317	SLC25A21
7	80869930	2.44e-07	0.391503	FarmCPU.TT	ENSSSCG00000033958	RYR3
7	91308348	9.51e-13	0.40915	BLINK.TT	ENSSSCG00000039351	PIGH
8	44518028	2.82e-14	0.0568627	BLINK.TP	ENSSSCG00000008866	GUCY1A1
8	48263563	1.49e-07	0.184967	BLINK.TP	ENSSSCG00000008881	RAPGEF2
8	82286304	4.01e-07	0.421569	FarmCPU.TP	ENSSSCG00000009035	SLC10A7
9	50581004	3.4e-19	0.39281	BLINK.TT	ENSSSCG00000053283	SCN3B
9	51059012	2.23e-21	0.408497	BLINK.TP	ENSSSCG00000015175	VWA5A
9	78478735	1.97e-12	0.235948	FarmCPU.TT	ENSSSCG00000015346	ICA1
9	82157494	9.12e-14	0.483007	BLINK.TT	ENSSSCG00000015353	SCIN
9	103509959	1.34e-10	0.222222	BLINK.TP	ENSSSCG00000015426	RELN
10	15646929	6.53e-07	0.143791	BLINK.TT	ENSSSCG00000021132	PLD5
10	16152677	7.74e-07	0.123529	BLINK.TT	ENSSSCG00000030502	CEP170
10	38037640	9.8e-07	0.436601	FarmCPU.TP	ENSSSCG00000049533	NA
10	46052386	1.05e-06	0.401961	FarmCPU.TP	ENSSSCG00000011045	MINDY3
10	46054790	1.05e-06	0.401961	FarmCPU.TP	ENSSSCG00000011045	MINDY3
10	64694747	2.87e-07	0.297386	BLINK.TT	ENSSSCG00000047628	NA
11	65253826	6.78e-07	0.237908	BLINK.TT	ENSSSCG00000026082	DNAJC3
11	65276883	6.58e-07	0.284967	BLINK.TT	ENSSSCG00000026082	DNAJC3
11	65434009	6.58e-07	0.284967	BLINK.TT	ENSSSCG00000009502	UGGT2
13	50537126	3.18e-08	0.264706	FarmCPU.TT	ENSSSCG00000033154	ARL6IP5
13	135069185	2.16e-18	0.158824	BLINK.TT	ENSSSCG00000011858	ZNF148
14	47999414	7.05e-09	0.499346	FarmCPU.TT	ENSSSCG00000010025	LIMK2
14	65502083	2.96e-08	0.350327	FarmCPU.TT	ENSSSCG00000010219	ARID5B
14	78606956	3.17e-13	0.323529	BLINK.TP	ENSSSCG00000034308	LRMDA
14	104854343	1.69e-09	0.433333	BLINK.TT	ENSSSCG00000010476	MYOF
15	11034828	3.55e-08	0.350327	BLINK.TP	ENSSSCG00000023746	LRP1B
15	46691934	6.82e-16	0.0947712	BLINK.TP	ENSSSCG00000036679	SORBS2
15	54653874	7.73e-07	0.262091	FarmCPU.TP	ENSSSCG00000015846	RBPMS
15	68831418	1.85e-17	0.412418	BLINK.TP	ENSSSCG00000015896	FAP
15	101454413	1.29e-06	0.215033	FarmCPU.TT	ENSSSCG00000037483	RFTN2
15	113155840	9.06e-12	0.165359	BLINK.TP	ENSSSCG00000016159	CPS1
15	114775111	1.07e-09	0.160784	FarmCPU.TT	ENSSSCG00000016160	ERBB4
17	30699244	3.2e-08	0.358824	BLINK.TP	ENSSSCG00000007130	SYNDIG1
17	35686786	7.77e-07	0.44902	BLINK.TT	ENSSSCG00000007239	CCM2L
17	35817267	2.03e-07	0.463399	BLINK.TT	ENSSSCG00000007246	TM9SF4
17	35997507	1.03e-08	0.464052	BLINK.TT	ENSSSCG00000007248	ASXL1
17	36744046	6.41e-08	0.494771	BLINK.TT	ENSSSCG00000024787	BPIFA3
17	36826726	2.63e-07	0.445752	BLINK.TT	ENSSSCG00000007262	NA
17	37273372	4.61e-07	0.471895	BLINK.TT	ENSSSCG00000021769	ZNF341
17	37320510	1.33e-07	0.487582	BLINK.TT	ENSSSCG00000007272	CHMP4B
17	37581698	2.05e-07	0.484967	BLINK.TT	ENSSSCG00000053652	ASIP
17	38007892	1.45e-07	0.481046	BLINK.TT	ENSSSCG00000007282	PIGU
17	38260631	5.49e-09	0.475163	BLINK.TT	ENSSSCG00000007286	ACSS2
17	38276894	2.55e-08	0.465359	BLINK.TT	ENSSSCG00000007286	ACSS2
17	38387643	1.01e-07	0.42549	BLINK.TT	ENSSSCG00000007289	TRPC4AP
17	38483873	9.43e-07	0.439216	BLINK.TT	ENSSSCG00000007291	EDEM2
17	38964679	4.02e-07	0.479739	BLINK.TT	ENSSSCG00000055187	CPNE1
17	39302077	3.97e-07	0.480392	BLINK.TT	ENSSSCG00000007313	CNBD2
17	40064241	4.64e-07	0.481699	BLINK.TT	ENSSSCG00000007324	SOGA1
17	40486621	1.97e-08	0.37451	BLINK.TP	ENSSSCG00000007334	SRC
